# Supplementary material for: Left Atrial Size Modification After Catheter Ablation Predicts Late Atrial Fibrillation Recurrence
Source: Diagnostics (Basel). 2026 Feb 21;16(4):628. doi: 10.3390/diagnostics16040628 (PMC12939483; doi:10.3390/diagnostics16040628)
Supplement: Supplementary file 1 [file diagnostics-16-00628-s001.zip]

Archive with 1 entries (1 files):
- diagnostics-4131155-supplementary.pdf
